# Supplementary material for: Wearable Feet Pressure Sensor for Human Gait and Falling Diagnosis
Source: Sensors (Basel). 2021 Aug 3;21(15):5240. doi: 10.3390/s21155240 (PMC8347941; doi:10.3390/s21155240)
Supplement: Supplementary file 1 [file sensors-21-05240-s001.zip]

Archive with 1 entries (1 files):
- sensors-1300962-supplementary.pdf
